# Supplementary material for: Synthesis, In Vivo Anticonvulsant Activity Evaluation and In Silico Studies of Some Quinazolin-4(3H)-One Derivatives
Source: Molecules. 2024 Apr 24;29(9):1951. doi: 10.3390/molecules29091951 (PMC11085150; doi:10.3390/molecules29091951)
Supplement: Supplementary file 1 [file molecules-29-01951-s001.zip]

Archive with 1 entries (1 files):
- molecules-2963454-supplementary.pdf
